# Supplementary material for: Effect of Date Fruit Consumption on the Glycemic Control of Patients with Type 2 Diabetes: A Randomized Clinical Trial
Source: Nutrients. 2022 Aug 25;14(17):3491. doi: 10.3390/nu14173491 (PMC9458144; doi:10.3390/nu14173491)
Supplement: Supplementary file 1 [file nutrients-14-03491-s001.zip]

Archive with 1 entries (1 files):
- nutrients-1842984-supplementary.pdf
